# Supplementary material for: Green-synthesized manganese nanoparticles for antibiotic and heavy metal remediation: integrated experimental and computational evaluation
Source: PeerJ. 2026 Jul 9;14:e21443. doi: 10.7717/peerj.21443 (PMC13356829; doi:10.7717/peerj.21443)
Supplement: Data S1 — Table A. Raw concentration data of tylosin (TYL) in Si and SS soils before (control) and after MnNPs treatment, as determined by LC–MS for removal efficiency assessment. Table B. Raw concentration data of lead (Pb) in Si and SS soils before (control) and after MnNPs treatment, as determined by ICP–Pro for removal efficiency assessment. Table C. Raw concentration data of cadmium (Cd) in Si and SS soils before (control) and after MnNPs treatment, as determined by ICP–Pro for removal efficiency assessment. [file peerj-14-21443-s001.xlsx]

## Sheet: MnNPs re
(A)
Si soil				Tylosin analysis (LC-MS)		SS soil
Contol( Si )	20.8662	20.6762	21.9415			Contol( SS )	25.802	25.6318	26.6995
MnNPs (Si)	13.9635	13.0089	11.27			MnNPs (SS)	22.0889	21.8174	21.763
(B)
Si soil				Pb analysis (ICP-Pro)		SS soil
Contol( Si )	19.8	20.1	19.6			Contol( SS)	10.7	10.1	6.1
MnNPs (Si)	19	17.7	1.5			MnNPs (SS)	7.8	8.4	4.6
(C)
Si soil				Cd analysis (ICP-Pro)		SS soil
Contol( Si )	171.5	168.4	72.8			Contol( SS)	125.8	121.3	40.1
MnNPs (Si)	121.2	44.7	0.4			MnNPs (SS)	115.9	94.3	1.1
